# Supplementary material for: Oxonium Ion Guided Analysis of Quantitative Proteomics Data Reveals Site-Specific O-Glycosylation of Anterior Gradient Protein 2 (AGR2)
Source: Int J Mol Sci. 2021 May 20;22(10):5369. doi: 10.3390/ijms22105369 (PMC8160981; doi:10.3390/ijms22105369)
Supplement: Supplementary file 1 [file ijms-22-05369-s001.zip]

Archive with 2 entries (2 files):
- Figure SI.pdf
- Table S1.xlsx
