# Supplementary material for: Oxonium Ion Guided Analysis of Quantitative Proteomics Data Reveals Site-Specific O-Glycosylation of Anterior Gradient Protein 2 (AGR2)
Source: Int J Mol Sci. 2021 May 20;22(10):5369. doi: 10.3390/ijms22105369 (PMC8160981; doi:10.3390/ijms22105369)
Supplement: Supplementary file 1 [file ijms-22-05369-s001.zip › Table S1.xlsx]

## Sheet: N-glycopeptides
Protein Name	Ratio 144.066/138.055	Byonic Score	Peptide Sequence	Glycans	Observed_x000D_ m/z	z
SERPH_HUMAN Serpin H1	0.21	398.2	R.SLSNSTAR.N	HexNAc(1)	634.338	2
SERPH_HUMAN Serpin H1	0.24	405.13	R.SLSNSTAR.N	HexNAc(1)	634.337	2
PHC3_HUMAN Polyhomeotic-like protein 3	0.18	611.38	K.STSQTQSLTICHNK.T	HexNAc(1)	756.062	3
RBM27_HUMAN RNA-binding protein 27	0.2	677.73	R.AANIVIQTEPPVPVSINSNITR.V	HexNAc(1)	922.512	3
RPRD2_HUMAN Regulation of nuclear pre-mRNA domain-containing protein 2	0.18	655.85	K.SAVSTSVPTKPTENISK.A	HexNAc(1)	879.502	3
RBM27_HUMAN RNA-binding protein 27	0.19	360.72	R.AANIVIQTEPPVPVSINSNITR.V	HexNAc(1)	922.513	3
LG3BP_HUMAN Galectin-3-binding protein	0.13	610.49	R.ALGFENATQALGR.A	HexNAc(1)Fuc(1)	963.504	2
LG3BP_HUMAN Galectin-3-binding protein	0.08	501.47	K.AAIPSALDTNSSK.S	HexNAc(2)Hex(2)Fuc(1)	870.44	3
LG3BP_HUMAN Galectin-3-binding protein	0.08	875.48	R.ALGFENATQALGR.A	HexNAc(2)Hex(2)Fuc(1)	818.4	3
LG3BP_HUMAN Galectin-3-binding protein	0.09	288.37	R.ALGFENATQALGR.A	HexNAc(2)Hex(2)Fuc(1)	818.401	3
ENPP4_HUMAN Bis(5'-adenosyl)-triphosphatase ENPP4	0.06	346.13	K.INRTEVYNK.L	HexNAc(2)Hex(2)Fuc(1)	824.423	3
LG3BP_HUMAN Galectin-3-binding protein	0.06	478.56	K.AAIPSALDTNSSK.S	HexNAc(2)Hex(2)Fuc(1)	870.441	3
LG3BP_HUMAN Galectin-3-binding protein	0.09	608.77	R.ALGFENATQALGR.A	HexNAc(2)Hex(2)Fuc(1)	818.398	3
LG3BP_HUMAN Galectin-3-binding protein	0.09	290.99	R.ALGFENATQALGR.A	HexNAc(2)Hex(2)Fuc(1)	818.401	3
LG3BP_HUMAN Galectin-3-binding protein	0.09	423.31	R.ALGFENATQALGR.A	HexNAc(2)Hex(2)Fuc(1)	818.4	3
LG3BP_HUMAN Galectin-3-binding protein	0.09	588.44	R.ALGFENATQALGR.A	HexNAc(2)Hex(2)Fuc(1)	818.399	3
LG3BP_HUMAN Galectin-3-binding protein	0.09	284.4	R.ALGFENATQALGR.A	HexNAc(2)Hex(2)Fuc(1)	818.4	3
LG3BP_HUMAN Galectin-3-binding protein	0.08	422.33	R.ALGFENATQALGR.A	HexNAc(2)Hex(2)Fuc(1)	818.4	3
LYAG_HUMAN Lysosomal alpha-glucosidase	0.06	349.8	R.QVVENMTR.A	HexNAc(2)Hex(3)	1049.49	2
HYOU1_HUMAN Hypoxia up-regulated protein 1	0.06	327.79	K.DKNGTR.A	HexNAc(2)Hex(3)	681.004	3
LG3BP_HUMAN Galectin-3-binding protein	0.08	782.84	K.AAIPSALDTNSSK.S	HexNAc(2)Hex(3)	875.771	3
LG3BP_HUMAN Galectin-3-binding protein	0.09	747.41	K.AAIPSALDTNSSK.S	HexNAc(2)Hex(3)	875.771	3
TPP1_HUMAN Tripeptidyl-peptidase 1	0.06	534.68	K.FLSSSPHLPPSSYFNASGR.A	HexNAc(2)Hex(3)	1058.16	3
GNS_HUMAN N-acetylglucosamine-6-sulfatase	0.08	447.13	K.YYNYTLSINGK.A	HexNAc(2)Hex(3)	896.103	3
TPP1_HUMAN Tripeptidyl-peptidase 1	0.07	497.11	K.FLSSSPHLPPSSYFNASGR.A	HexNAc(2)Hex(3)	1058.16	3
ASAH1_HUMAN Acid ceramidase	0.1	300.61	R.NNK.T	HexNAc(2)Hex(4)	629.97	3
LRP12_HUMAN Low-density lipoprotein receptor-related protein 12	0.06	261.25	R.NHTHR.S	HexNAc(2)Hex(4)Fuc(1)	1047.46	2
HYOU1_HUMAN Hypoxia up-regulated protein 1	0.05	350.74	K.DKNGTR.A	HexNAc(2)Hex(4)Fuc(1)	783.707	3
HYOU1_HUMAN Hypoxia up-regulated protein 1	0.04	330.98	K.DKNGTR.A	HexNAc(2)Hex(5)	789.038	3
HYOU1_HUMAN Hypoxia up-regulated protein 1	0.08	273.74	K.DKNGTR.A	HexNAc(2)Hex(5)	789.038	3
ADAM9_HUMAN Disintegrin and metalloproteinase domain-containing protein 9	0.06	264.99	R.NQTAVR.E	HexNAc(2)Hex(5)	1067.48	2
MPRI_HUMAN Cation-independent mannose-6-phosphate receptor	0.07	393.87	R.YHNQTLR.Y	HexNAc(2)Hex(5)	793.024	3
PLOD3_HUMAN Procollagen-lysine,2-oxoglutarate 5-dioxygenase 3	0.07	580.62	K.EQYIHENYSR.A	HexNAc(2)Hex(5)	928.735	3
ASAH1_HUMAN Acid ceramidase	0.09	807.18	R.TVLENSTSYEEAK.N	HexNAc(2)Hex(5)	1049.15	3
HYOU1_HUMAN Hypoxia up-regulated protein 1	0.05	337.16	K.DKNGTR.A	HexNAc(2)Hex(5)	789.038	3
HYOU1_HUMAN Hypoxia up-regulated protein 1	0.05	365.98	K.DKNGTR.A	HexNAc(2)Hex(5)	789.038	3
ADAM9_HUMAN Disintegrin and metalloproteinase domain-containing protein 9	0.05	271.49	R.NQTAVR.E	HexNAc(2)Hex(5)	1067.48	2
HYOU1_HUMAN Hypoxia up-regulated protein 1	0.08	961.19	R.AEPPLNASASDQGEK.V	HexNAc(2)Hex(5)	1063.49	3
ASAH1_HUMAN Acid ceramidase	0.09	817.41	R.TVLENSTSYEEAK.N	HexNAc(2)Hex(5)	1049.15	3
TXD11_HUMAN Thioredoxin domain-containing protein 11	0.07	334.88	R.NKENR.T	HexNAc(2)Hex(5)	779.036	3
HYOU1_HUMAN Hypoxia up-regulated protein 1	0.07	346.91	K.DKNGTR.A	HexNAc(2)Hex(5)	789.038	3
HYOU1_HUMAN Hypoxia up-regulated protein 1	0.07	394.29	K.DKNGTR.A	HexNAc(2)Hex(5)	789.038	3
ASAH1_HUMAN Acid ceramidase	0.09	355.33	R.NNK.T	HexNAc(2)Hex(5)	683.987	3
ANXA4_HUMAN Annexin A4	0.06	266.65	R.NK.S	HexNAc(2)Hex(5)	968.455	2
RCC1_HUMAN Regulator of chromosome condensation	0.06	343.31	K.NSTK.S	HexNAc(2)Hex(5)	1062.49	2
MPRI_HUMAN Cation-independent mannose-6-phosphate receptor	0.07	414.65	R.YHNQTLR.Y	HexNAc(2)Hex(5)	793.024	3
SORL_HUMAN Sortilin-related receptor	0.07	609.19	K.TLETHSNK.T	HexNAc(2)Hex(5)	868.742	3
P4HA1_HUMAN Prolyl 4-hydroxylase subunit alpha-1	0.06	405.69	K.EKDVNK.S	HexNAc(2)Hex(5)	879.438	3
TXD11_HUMAN Thioredoxin domain-containing protein 11	0.08	325.86	R.NKENR.T	HexNAc(2)Hex(5)	779.035	3
HYOU1_HUMAN Hypoxia up-regulated protein 1	0.05	328.78	K.DKNGTR.A	HexNAc(2)Hex(5)	789.038	3
HYOU1_HUMAN Hypoxia up-regulated protein 1	0.06	346.81	K.DKNGTR.A	HexNAc(2)Hex(5)	789.038	3
HYOU1_HUMAN Hypoxia up-regulated protein 1	0.06	299.35	K.DKNGTR.A	HexNAc(2)Hex(5)	789.039	3
HYOU1_HUMAN Hypoxia up-regulated protein 1	0.04	391.29	K.DKNGTR.A	HexNAc(2)Hex(5)	789.039	3
MPRI_HUMAN Cation-independent mannose-6-phosphate receptor	0.07	346.28	R.YHNQTLR.Y	HexNAc(2)Hex(5)	793.024	3
SORL_HUMAN Sortilin-related receptor	0.07	557.38	K.TLETHSNK.T	HexNAc(2)Hex(5)	868.744	3
P4HA1_HUMAN Prolyl 4-hydroxylase subunit alpha-1	0.06	416.75	K.EKDVNK.S	HexNAc(2)Hex(5)	879.439	3
HYOU1_HUMAN Hypoxia up-regulated protein 1	0.08	291.09	K.DKNGTR.A	HexNAc(2)Hex(5)	789.038	3
HYOU1_HUMAN Hypoxia up-regulated protein 1	0.06	344	K.DKNGTR.A	HexNAc(2)Hex(5)	789.038	3
UD110_HUMAN UDP-glucuronosyltransferase 1-10	0.08	581.77	R.SLNCTVK.T	HexNAc(2)Hex(5)	832.727	3
UD110_HUMAN UDP-glucuronosyltransferase 1-10	0.09	392.38	R.SLNCTVK.T	HexNAc(2)Hex(5)	832.727	3
UD110_HUMAN UDP-glucuronosyltransferase 1-10	0.08	520.69	R.SLNCTVK.T	HexNAc(2)Hex(5)	832.727	3
LG3BP_HUMAN Galectin-3-binding protein	0.08	805.73	K.AAIPSALDTNSSK.S	HexNAc(2)Hex(5)	983.808	3
APMAP_HUMAN Adipocyte plasma membrane-associated protein	0.09	793.57	R.AGPNGTLFVADAYK.G	HexNAc(2)Hex(5)	1033.49	3
HYOU1_HUMAN Hypoxia up-regulated protein 1	0.06	318.77	K.DKNGTR.A	HexNAc(2)Hex(5)	789.039	3
HYOU1_HUMAN Hypoxia up-regulated protein 1	0.07	317.95	K.DKNGTR.A	HexNAc(2)Hex(5)	789.038	3
HYOU1_HUMAN Hypoxia up-regulated protein 1	0.06	384.37	K.DKNGTR.A	HexNAc(2)Hex(5)	789.038	3
UD110_HUMAN UDP-glucuronosyltransferase 1-10	0.08	591.68	R.SLNCTVK.T	HexNAc(2)Hex(5)	832.726	3
LG3BP_HUMAN Galectin-3-binding protein	0.07	523.27	K.GLNLTEDTYKPR.I	HexNAc(2)Hex(5)	1027.83	3
APMAP_HUMAN Adipocyte plasma membrane-associated protein	0.09	812.08	R.AGPNGTLFVADAYK.G	HexNAc(2)Hex(5)	1033.49	3
LAMP1_HUMAN Lysosome-associated membrane glycoprotein 1	0.08	542.66	R.GHTLTLNFTR.N	HexNAc(2)Hex(5)	869.072	3
LAMP1_HUMAN Lysosome-associated membrane glycoprotein 1	0.09	566.24	R.GHTLTLNFTR.N	HexNAc(2)Hex(5)	869.073	3
LAMP2_HUMAN Lysosome-associated membrane glycoprotein 2	0.1	604.1	R.VQPFNVTQGK.Y	HexNAc(2)Hex(5)	931.453	3
NCLN_HUMAN Nicalin	0.09	616.12	R.VIYNLTEK.G	HexNAc(2)Hex(5)	885.435	3
APMAP_HUMAN Adipocyte plasma membrane-associated protein	0.08	773.58	R.AGPNGTLFVADAYK.G	HexNAc(2)Hex(5)	1033.49	3
LAMP1_HUMAN Lysosome-associated membrane glycoprotein 1	0.07	572.18	R.GHTLTLNFTR.N	HexNAc(2)Hex(5)	869.074	3
LAMP1_HUMAN Lysosome-associated membrane glycoprotein 1	0.08	558.55	R.GHTLTLNFTR.N	HexNAc(2)Hex(5)	869.074	3
LAMP1_HUMAN Lysosome-associated membrane glycoprotein 1	0.08	477.27	R.GHTLTLNFTR.N	HexNAc(2)Hex(5)	869.074	3
LAMP1_HUMAN Lysosome-associated membrane glycoprotein 1	0.08	557.75	R.GHTLTLNFTR.N	HexNAc(2)Hex(5)	869.075	3
UD110_HUMAN UDP-glucuronosyltransferase 1-10	0.06	516.89	R.YTGTRPSNLANNTILVK.W	HexNAc(2)Hex(5)	1179.59	3
APMAP_HUMAN Adipocyte plasma membrane-associated protein	0.09	808.44	R.AGPNGTLFVADAYK.G	HexNAc(2)Hex(5)	1033.49	3
MPRD_HUMAN Cation-dependent mannose-6-phosphate receptor	0.06	586.93	R.LKPLFNK.S	HexNAc(2)Hex(5)	921.823	3
MPRD_HUMAN Cation-dependent mannose-6-phosphate receptor	0.06	447.79	R.LKPLFNK.S	HexNAc(2)Hex(5)	921.823	3
MPRD_HUMAN Cation-dependent mannose-6-phosphate receptor	0.06	563.4	R.LKPLFNK.S	HexNAc(2)Hex(5)	921.822	3
MPRD_HUMAN Cation-dependent mannose-6-phosphate receptor	0.06	529.95	R.LKPLFNK.S	HexNAc(2)Hex(5)	921.821	3
HYOU1_HUMAN Hypoxia up-regulated protein 1	0.06	338.1	K.DKNGTR.A	HexNAc(2)Hex(5)Fuc(1)	837.726	3
HYOU1_HUMAN Hypoxia up-regulated protein 1	0.06	320.59	K.DKNGTR.A	HexNAc(2)Hex(6)	843.057	3
HYOU1_HUMAN Hypoxia up-regulated protein 1	0.07	313.91	K.DKNGTR.A	HexNAc(2)Hex(6)	843.056	3
TRFM_HUMAN Melanotransferrin	0.08	360.74	K.SCHTGINR.T	HexNAc(2)Hex(6)	851.361	3
SERPH_HUMAN Serpin H1	0.08	403.46	R.SLSNSTAR.N	HexNAc(2)Hex(6)	815.026	3
P4HA1_HUMAN Prolyl 4-hydroxylase subunit alpha-1	0.05	335.71	K.EKDVNK.S	HexNAc(2)Hex(6)	933.453	3
HYOU1_HUMAN Hypoxia up-regulated protein 1	0.09	1005.23	R.AEPPLNASASDQGEK.V	HexNAc(2)Hex(6)	1117.51	3
HYOU1_HUMAN Hypoxia up-regulated protein 1	0.09	521.63	R.AEPPLNASASDQGEK.V	HexNAc(2)Hex(6)	1117.51	3
HYOU1_HUMAN Hypoxia up-regulated protein 1	0.06	323.48	K.DKNGTR.A	HexNAc(2)Hex(6)	843.055	3
HYOU1_HUMAN Hypoxia up-regulated protein 1	0.06	301.33	K.DKNGTR.A	HexNAc(2)Hex(6)	843.056	3
SERPH_HUMAN Serpin H1	0.07	443.37	R.SLSNSTAR.N	HexNAc(2)Hex(6)	815.026	3
SERPH_HUMAN Serpin H1	0.08	389.94	R.SLSNSTAR.N	HexNAc(2)Hex(6)	815.024	3
PLOD3_HUMAN Procollagen-lysine,2-oxoglutarate 5-dioxygenase 3	0.06	566.11	K.EQYIHENYSR.A	HexNAc(2)Hex(6)	982.752	3
PLOD3_HUMAN Procollagen-lysine,2-oxoglutarate 5-dioxygenase 3	0.07	532.89	K.EQYIHENYSR.A	HexNAc(2)Hex(6)	982.751	3
ASAH1_HUMAN Acid ceramidase	0.1	792.62	R.TVLENSTSYEEAK.N	HexNAc(2)Hex(6)	1103.17	3
ERAP2_HUMAN Endoplasmic reticulum aminopeptidase 2	0.08	1051.67	K.DLEITNATLQSEEDSR.Y	HexNAc(2)Hex(6)	1143.5	3
TXD11_HUMAN Thioredoxin domain-containing protein 11	0.05	312.53	R.NKENR.T	HexNAc(2)Hex(6)	833.053	3
HYOU1_HUMAN Hypoxia up-regulated protein 1	0.07	311.68	K.DKNGTR.A	HexNAc(2)Hex(6)	843.056	3
HYOU1_HUMAN Hypoxia up-regulated protein 1	0.05	359.84	K.DKNGTR.A	HexNAc(2)Hex(6)	843.056	3
HYOU1_HUMAN Hypoxia up-regulated protein 1	0.06	325.16	K.DKNGTR.A	HexNAc(2)Hex(6)	843.056	3
HYOU1_HUMAN Hypoxia up-regulated protein 1	0.06	283.81	K.DKNGTR.A	HexNAc(2)Hex(6)	843.054	3
HYOU1_HUMAN Hypoxia up-regulated protein 1	0.06	309.51	K.DKNGTR.A	HexNAc(2)Hex(6)	843.056	3
ANXA4_HUMAN Annexin A4	0.06	280.68	R.NK.S	HexNAc(2)Hex(6)	1049.48	2
HYOU1_HUMAN Hypoxia up-regulated protein 1	0.09	372.52	K.NATLAEQAK.L	HexNAc(2)Hex(6)	928.103	3
UD110_HUMAN UDP-glucuronosyltransferase 1-10	0.08	548.52	R.SLNCTVK.T	HexNAc(2)Hex(6)	886.744	3
UD110_HUMAN UDP-glucuronosyltransferase 1-10	0.08	284.38	R.SLNCTVK.T	HexNAc(2)Hex(6)	886.744	3
APMAP_HUMAN Adipocyte plasma membrane-associated protein	0.1	498.19	K.NMSFVNDLTVTQDGR.K	HexNAc(2)Hex(6)	1102.15	3
HYOU1_HUMAN Hypoxia up-regulated protein 1	0.05	324.24	K.DKNGTR.A	HexNAc(2)Hex(6)	843.055	3
HYOU1_HUMAN Hypoxia up-regulated protein 1	0.07	395.45	K.DKNGTR.A	HexNAc(2)Hex(6)	843.055	3
HYOU1_HUMAN Hypoxia up-regulated protein 1	0.05	353.2	K.DKNGTR.A	HexNAc(2)Hex(6)	843.057	3
HYOU1_HUMAN Hypoxia up-regulated protein 1	0.06	302.57	K.DKNGTR.A	HexNAc(2)Hex(6)	843.056	3
ANXA4_HUMAN Annexin A4	0.06	268.79	R.NK.S	HexNAc(2)Hex(6)	1049.48	2
CGT_HUMAN 2-hydroxyacylsphingosine 1-beta-galactosyltransferase	0.08	526.76	K.NLGNNTK.L	HexNAc(2)Hex(6)	866.404	3
P4HA1_HUMAN Prolyl 4-hydroxylase subunit alpha-1	0.06	402.08	K.EKDVNK.S	HexNAc(2)Hex(6)	933.457	3
P4HA1_HUMAN Prolyl 4-hydroxylase subunit alpha-1	0.05	401.7	K.EKDVNK.S	HexNAc(2)Hex(6)	933.457	3
UD110_HUMAN UDP-glucuronosyltransferase 1-10	0.08	539.21	R.SLNCTVK.T	HexNAc(2)Hex(6)	886.745	3
UD110_HUMAN UDP-glucuronosyltransferase 1-10	0.08	487.14	R.SLNCTVK.T	HexNAc(2)Hex(6)	886.745	3
LG3BP_HUMAN Galectin-3-binding protein	0.1	828.63	K.AAIPSALDTNSSK.S	HexNAc(2)Hex(6)	1037.83	3
LG3BP_HUMAN Galectin-3-binding protein	0.08	774.95	K.AAIPSALDTNSSK.S	HexNAc(2)Hex(6)	1037.82	3
EGFR_HUMAN Epidermal growth factor receptor	0.09	672.51	K.DSLSINATNIK.H	HexNAc(2)Hex(6)	1004.81	3
HYOU1_HUMAN Hypoxia up-regulated protein 1	0.06	329.49	K.DKNGTR.A	HexNAc(2)Hex(6)	843.055	3
HYOU1_HUMAN Hypoxia up-regulated protein 1	0.07	309.93	K.DKNGTR.A	HexNAc(2)Hex(6)	843.056	3
UD110_HUMAN UDP-glucuronosyltransferase 1-10	0.09	584.09	R.SLNCTVK.T	HexNAc(2)Hex(6)	886.745	3
GGH_HUMAN Gamma-glutamyl hydrolase	0.09	309.76	K.NFTMNEK.L	HexNAc(2)Hex(6)	907.405	3
ERO1A_HUMAN ERO1-like protein alpha	0.07	624.44	K.WGHNITEFQQR.F	HexNAc(2)Hex(6)	1008.44	3
ERO1A_HUMAN ERO1-like protein alpha	0.06	664.56	K.WGHNITEFQQR.F	HexNAc(2)Hex(6)	1008.44	3
SUN2_HUMAN SUN domain-containing protein 2	0.09	714.97	K.ALSPNSTISSAPK.D	HexNAc(2)Hex(6)	1037.16	3
CLP1L_HUMAN Cleft lip and palate transmembrane protein 1-like protein	0.08	372.13	R.TVNVSVPK.K	HexNAc(2)Hex(6)	894.103	3
LG3BP_HUMAN Galectin-3-binding protein	0.08	817.56	K.AAIPSALDTNSSK.S	HexNAc(2)Hex(6)	1037.83	3
LG3BP_HUMAN Galectin-3-binding protein	0.09	822.81	K.AAIPSALDTNSSK.S	HexNAc(2)Hex(6)	1037.82	3
LG3BP_HUMAN Galectin-3-binding protein	0.06	521.13	K.GLNLTEDTYKPR.I	HexNAc(2)Hex(6)	1081.85	3
EGFR_HUMAN Epidermal growth factor receptor	0.09	775.71	K.DSLSINATNIK.H	HexNAc(2)Hex(6)	1004.81	3
EGFR_HUMAN Epidermal growth factor receptor	0.09	714.94	K.DSLSINATNIK.H	HexNAc(2)Hex(6)	1004.81	3
EGFR_HUMAN Epidermal growth factor receptor	0.08	526.26	K.DSLSINATNIK.H	HexNAc(2)Hex(6)	1004.82	3
EGFR_HUMAN Epidermal growth factor receptor	0.09	545.09	K.DSLSINATNIK.H	HexNAc(2)Hex(6)	1004.81	3
APMAP_HUMAN Adipocyte plasma membrane-associated protein	0.08	830.68	R.AGPNGTLFVADAYK.G	HexNAc(2)Hex(6)	1087.51	3
CLPT1_HUMAN Cleft lip and palate transmembrane protein 1	0.08	898.21	K.DYYPINESLASLPLR.V	HexNAc(2)Hex(6)	1120.18	3
HYOU1_HUMAN Hypoxia up-regulated protein 1	0.06	300.99	K.DKNGTR.A	HexNAc(2)Hex(6)	843.055	3
HYOU1_HUMAN Hypoxia up-regulated protein 1	0.06	342.3	K.DKNGTR.A	HexNAc(2)Hex(6)	843.055	3
P4HA1_HUMAN Prolyl 4-hydroxylase subunit alpha-1	0.07	436.04	K.EKDVNK.S	HexNAc(2)Hex(6)	933.456	3
UD110_HUMAN UDP-glucuronosyltransferase 1-10	0.08	558.77	R.SLNCTVK.T	HexNAc(2)Hex(6)	886.745	3
UD110_HUMAN UDP-glucuronosyltransferase 1-10	0.08	402.22	R.SLNCTVK.T	HexNAc(2)Hex(6)	886.744	3
UD110_HUMAN UDP-glucuronosyltransferase 1-10	0.09	490.46	R.SLNCTVK.T	HexNAc(2)Hex(6)	886.744	3
UD110_HUMAN UDP-glucuronosyltransferase 1-10	0.07	443.99	R.SLNCTVK.T	HexNAc(2)Hex(6)	886.744	3
GGH_HUMAN Gamma-glutamyl hydrolase	0.09	396.76	K.NFTMNEK.L	HexNAc(2)Hex(6)	907.405	3
ERO1A_HUMAN ERO1-like protein alpha	0.07	619.94	K.WGHNITEFQQR.F	HexNAc(2)Hex(6)	1008.45	3
ERO1A_HUMAN ERO1-like protein alpha	0.07	602.09	K.WGHNITEFQQR.F	HexNAc(2)Hex(6)	1008.44	3
LAMP1_HUMAN Lysosome-associated membrane glycoprotein 1	0.08	479.98	R.GHTLTLNFTR.N	HexNAc(2)Hex(6)	923.092	3
CLP1L_HUMAN Cleft lip and palate transmembrane protein 1-like protein	0.08	562.06	R.TVNVSVPK.K	HexNAc(2)Hex(6)	894.102	3
CLP1L_HUMAN Cleft lip and palate transmembrane protein 1-like protein	0.08	580.77	R.TVNVSVPK.K	HexNAc(2)Hex(6)	894.102	3
CLP1L_HUMAN Cleft lip and palate transmembrane protein 1-like protein	0.08	508.15	R.TVNVSVPK.K	HexNAc(2)Hex(6)	894.102	3
LG3BP_HUMAN Galectin-3-binding protein	0.1	807.59	K.AAIPSALDTNSSK.S	HexNAc(2)Hex(6)	1037.82	3
LG3BP_HUMAN Galectin-3-binding protein	0.09	826.99	K.AAIPSALDTNSSK.S	HexNAc(2)Hex(6)	1037.82	3
LG3BP_HUMAN Galectin-3-binding protein	0.08	484.64	K.GLNLTEDTYKPR.I	HexNAc(2)Hex(6)	1081.85	3
CATD_HUMAN Cathepsin D	0.1	534.79	K.GSLSYLNVTR.K	HexNAc(2)Hex(6)	906.416	3
EGFR_HUMAN Epidermal growth factor receptor	0.08	716.05	K.DSLSINATNIK.H	HexNAc(2)Hex(6)	1004.81	3
NOMO1_HUMAN Nodal modulator 1	0.08	785.19	R.ENVGIYNLSK.G	HexNAc(2)Hex(6)	991.802	3
APMAP_HUMAN Adipocyte plasma membrane-associated protein	0.08	628.62	R.AGPNGTLFVADAYK.G	HexNAc(2)Hex(6)	1087.51	3
APMAP_HUMAN Adipocyte plasma membrane-associated protein	0.08	461.21	K.NMSFVNDLTVTQDGR.K	HexNAc(2)Hex(6)	1102.15	3
CLPT1_HUMAN Cleft lip and palate transmembrane protein 1	0.09	888.77	K.DYYPINESLASLPLR.V	HexNAc(2)Hex(6)	1120.19	3
HYOU1_HUMAN Hypoxia up-regulated protein 1	0.05	310.86	K.DKNGTR.A	HexNAc(2)Hex(6)	843.056	3
UD110_HUMAN UDP-glucuronosyltransferase 1-10	0.08	527.02	R.SLNCTVK.T	HexNAc(2)Hex(6)	886.743	3
ERO1A_HUMAN ERO1-like protein alpha	0.07	581.03	K.WGHNITEFQQR.F	HexNAc(2)Hex(6)	1008.44	3
ERO1A_HUMAN ERO1-like protein alpha	0.08	512.01	K.WGHNITEFQQR.F	HexNAc(2)Hex(6)	1008.44	3
ERO1A_HUMAN ERO1-like protein alpha	0.07	572.3	K.WGHNITEFQQR.F	HexNAc(2)Hex(6)	1008.44	3
ITA6_HUMAN Integrin alpha-6	0.07	589.9	R.ANHSGAVVLLK.R	HexNAc(2)Hex(6)	982.486	3
ITA6_HUMAN Integrin alpha-6	0.09	259.64	R.ANHSGAVVLLK.R	HexNAc(2)Hex(6)	982.487	3
LAMP1_HUMAN Lysosome-associated membrane glycoprotein 1	0.07	526.69	R.GHTLTLNFTR.N	HexNAc(2)Hex(6)	923.091	3
LAMP1_HUMAN Lysosome-associated membrane glycoprotein 1	0.08	444.58	R.GHTLTLNFTR.N	HexNAc(2)Hex(6)	923.091	3
LAMP1_HUMAN Lysosome-associated membrane glycoprotein 1	0.07	506.31	R.GHTLTLNFTR.N	HexNAc(2)Hex(6)	923.091	3
LAMP2_HUMAN Lysosome-associated membrane glycoprotein 2	0.09	759.49	R.VQPFNVTQGK.Y	HexNAc(2)Hex(6)	985.469	3
TPIS_HUMAN Triosephosphate isomerase	0.08	284.08	K.SNVSDAVAQSTR.I	HexNAc(2)Hex(6)	948.082	3
HYOU1_HUMAN Hypoxia up-regulated protein 1	0.08	718.06	R.VFGSQNLTTVK.L	HexNAc(2)Hex(6)	1010.82	3
APMAP_HUMAN Adipocyte plasma membrane-associated protein	0.09	860.73	R.AGPNGTLFVADAYK.G	HexNAc(2)Hex(6)	1087.51	3
APMAP_HUMAN Adipocyte plasma membrane-associated protein	0.09	673.26	R.AGPNGTLFVADAYK.G	HexNAc(2)Hex(6)	1087.51	3
HYOU1_HUMAN Hypoxia up-regulated protein 1	0.09	748.54	K.VINETWAWK.N	HexNAc(2)Hex(6)	995.137	3
HYOU1_HUMAN Hypoxia up-regulated protein 1	0.09	669.56	K.VINETWAWK.N	HexNAc(2)Hex(6)	995.136	3
ASPH_HUMAN Aspartyl/asparaginyl beta-hydroxylase	0.09	791.73	R.LVQLFPNDTSLK.N	HexNAc(2)Hex(6)	1071.19	3
GNS_HUMAN N-acetylglucosamine-6-sulfatase	0.06	527.8	R.GPGIKPNQTSK.M	HexNAc(2)Hex(6)	1064.87	3
UD110_HUMAN UDP-glucuronosyltransferase 1-10	0.07	559.98	R.SLNCTVK.T	HexNAc(2)Hex(6)	886.744	3
ERO1A_HUMAN ERO1-like protein alpha	0.07	645.9	K.WGHNITEFQQR.F	HexNAc(2)Hex(6)	1008.44	3
ERO1A_HUMAN ERO1-like protein alpha	0.07	595.47	K.WGHNITEFQQR.F	HexNAc(2)Hex(6)	1008.44	3
ITA6_HUMAN Integrin alpha-6	0.07	543.61	R.ANHSGAVVLLK.R	HexNAc(2)Hex(6)	982.489	3
ITA6_HUMAN Integrin alpha-6	0.07	653.16	R.ANHSGAVVLLK.R	HexNAc(2)Hex(6)	982.487	3
LAMP1_HUMAN Lysosome-associated membrane glycoprotein 1	0.07	573.34	R.GHTLTLNFTR.N	HexNAc(2)Hex(6)	923.092	3
LAMP1_HUMAN Lysosome-associated membrane glycoprotein 1	0.08	528.46	R.GHTLTLNFTR.N	HexNAc(2)Hex(6)	923.093	3
CLP1L_HUMAN Cleft lip and palate transmembrane protein 1-like protein	0.09	591.92	R.TVNVSVPK.K	HexNAc(2)Hex(6)	894.105	3
CLP1L_HUMAN Cleft lip and palate transmembrane protein 1-like protein	0.08	572.21	R.TVNVSVPK.K	HexNAc(2)Hex(6)	894.103	3
CATD_HUMAN Cathepsin D	0.08	527.08	K.GSLSYLNVTR.K	HexNAc(2)Hex(6)	906.418	3
LAMP2_HUMAN Lysosome-associated membrane glycoprotein 2	0.08	728.4	R.VQPFNVTQGK.Y	HexNAc(2)Hex(6)	985.471	3
HYOU1_HUMAN Hypoxia up-regulated protein 1	0.08	630.38	R.VFGSQNLTTVK.L	HexNAc(2)Hex(6)	1010.82	3
LGMN_HUMAN Legumain	0.06	817.23	K.DLNETIHYMYK.H	HexNAc(2)Hex(6)	1088.49	3
APMAP_HUMAN Adipocyte plasma membrane-associated protein	0.09	820.7	R.AGPNGTLFVADAYK.G	HexNAc(2)Hex(6)	1087.51	3
APMAP_HUMAN Adipocyte plasma membrane-associated protein	0.09	591.65	R.AGPNGTLFVADAYK.G	HexNAc(2)Hex(6)	1087.51	3
HYOU1_HUMAN Hypoxia up-regulated protein 1	0.08	535.91	K.VINETWAWK.N	HexNAc(2)Hex(6)	995.136	3
HYOU1_HUMAN Hypoxia up-regulated protein 1	0.08	336.18	K.VINETWAWK.N	HexNAc(2)Hex(6)	995.135	3
ASPH_HUMAN Aspartyl/asparaginyl beta-hydroxylase	0.09	780.18	R.LVQLFPNDTSLK.N	HexNAc(2)Hex(6)	1071.19	3
LAMP1_HUMAN Lysosome-associated membrane glycoprotein 1	0.08	704.84	R.LLNINPNK.T	HexNAc(2)Hex(6)	921.454	3
MPRD_HUMAN Cation-dependent mannose-6-phosphate receptor	0.06	567.08	R.LKPLFNK.S	HexNAc(2)Hex(6)	975.841	3
HYOU1_HUMAN Hypoxia up-regulated protein 1	0.08	745.14	K.VINETWAWK.N	HexNAc(2)Hex(6)	995.137	3
HYOU1_HUMAN Hypoxia up-regulated protein 1	0.09	565.84	K.VINETWAWK.N	HexNAc(2)Hex(6)	995.136	3
LAMP1_HUMAN Lysosome-associated membrane glycoprotein 1	0.08	713.02	R.LLNINPNK.T	HexNAc(2)Hex(6)	921.455	3
MPRD_HUMAN Cation-dependent mannose-6-phosphate receptor	0.06	574	R.LKPLFNK.S	HexNAc(2)Hex(6)	975.839	3
HYOU1_HUMAN Hypoxia up-regulated protein 1	0.09	636.23	K.VINETWAWK.N	HexNAc(2)Hex(6)	995.136	3
HYOU1_HUMAN Hypoxia up-regulated protein 1	0.09	591.95	K.VINETWAWK.N	HexNAc(2)Hex(6)	995.134	3
HYOU1_HUMAN Hypoxia up-regulated protein 1	0.09	531.07	K.VINETWAWK.N	HexNAc(2)Hex(6)	995.135	3
ASPH_HUMAN Aspartyl/asparaginyl beta-hydroxylase	0.09	872.23	R.LVQLFPNDTSLK.N	HexNAc(2)Hex(6)	1071.19	3
HYOU1_HUMAN Hypoxia up-regulated protein 1	0.07	300.99	K.DKNGTR.A	HexNAc(2)Hex(7)	897.073	3
HYOU1_HUMAN Hypoxia up-regulated protein 1	0.06	339.31	K.DKNGTR.A	HexNAc(2)Hex(7)	897.074	3
CGT_HUMAN 2-hydroxyacylsphingosine 1-beta-galactosyltransferase	0.06	516.98	K.DQPGHPVNR.T	HexNAc(2)Hex(7)	930.402	3
HYOU1_HUMAN Hypoxia up-regulated protein 1	0.04	321.04	K.DKNGTR.A	HexNAc(2)Hex(7)	897.074	3
HYOU1_HUMAN Hypoxia up-regulated protein 1	0.09	352.28	K.DKNGTR.A	HexNAc(2)Hex(7)	897.074	3
ASAH1_HUMAN Acid ceramidase	0.09	872.94	R.TVLENSTSYEEAK.N	HexNAc(2)Hex(7)	1157.19	3
HYOU1_HUMAN Hypoxia up-regulated protein 1	0.04	300.27	K.DKNGTR.A	HexNAc(2)Hex(7)	897.074	3
HYOU1_HUMAN Hypoxia up-regulated protein 1	0.05	316.85	K.DKNGTR.A	HexNAc(2)Hex(7)	897.073	3
HYOU1_HUMAN Hypoxia up-regulated protein 1	0.06	259.18	K.DKNGTR.A	HexNAc(2)Hex(7)	897.073	3
HYOU1_HUMAN Hypoxia up-regulated protein 1	0.06	320.79	K.DKNGTR.A	HexNAc(2)Hex(7)	897.074	3
HYOU1_HUMAN Hypoxia up-regulated protein 1	0.06	346.45	K.DKNGTR.A	HexNAc(2)Hex(7)	897.074	3
ITA2_HUMAN Integrin alpha-2	0.08	332.44	K.GEYFVNVTTR.I	HexNAc(2)Hex(7)	985.765	3
TFR1_HUMAN Transferrin receptor protein 1	0.08	662.02	K.QNNGAFNETLFR.N	HexNAc(2)Hex(7)	1060.8	3
HYOU1_HUMAN Hypoxia up-regulated protein 1	0.05	327.95	K.DKNGTR.A	HexNAc(2)Hex(7)	897.073	3
PPT1_HUMAN Palmitoyl-protein thioesterase 1	0.06	392.26	R.GINESYKK.N	HexNAc(2)Hex(7)	1056.17	3
UD110_HUMAN UDP-glucuronosyltransferase 1-10	0.07	519.07	R.SLNCTVK.T	HexNAc(2)Hex(7)	940.762	3
UD110_HUMAN UDP-glucuronosyltransferase 1-10	0.08	456.05	R.SLNCTVK.T	HexNAc(2)Hex(7)	940.762	3
LAMP1_HUMAN Lysosome-associated membrane glycoprotein 1	0.07	516.1	R.GHTLTLNFTR.N	HexNAc(2)Hex(7)	977.11	3
LAMP1_HUMAN Lysosome-associated membrane glycoprotein 1	0.07	475.52	R.GHTLTLNFTR.N	HexNAc(2)Hex(7)	977.109	3
ITA2_HUMAN Integrin alpha-2	0.08	639.77	K.GEYFVNVTTR.I	HexNAc(2)Hex(7)	985.765	3
APMAP_HUMAN Adipocyte plasma membrane-associated protein	0.09	457.03	K.NMSFVNDLTVTQDGR.K	HexNAc(2)Hex(7)	1156.17	3
HYOU1_HUMAN Hypoxia up-regulated protein 1	0.07	277.25	K.DKNGTR.A	HexNAc(2)Hex(7)	897.074	3
LAMP1_HUMAN Lysosome-associated membrane glycoprotein 1	0.08	424.35	R.GHTLTLNFTR.N	HexNAc(2)Hex(7)	977.109	3
ITA2_HUMAN Integrin alpha-2	0.09	571.15	K.GEYFVNVTTR.I	HexNAc(2)Hex(7)	985.765	3
ITA2_HUMAN Integrin alpha-2	0.08	642.58	K.GEYFVNVTTR.I	HexNAc(2)Hex(7)	985.765	3
CD47_HUMAN Leukocyte surface antigen CD47	0.08	662.16	R.DIYTFDGALNK.S	HexNAc(2)Hex(7)	1085.83	3
SERPH_HUMAN Serpin H1	0.08	355.68	R.NVTWK.L	HexNAc(2)Hex(7)	882.739	3
LAMP1_HUMAN Lysosome-associated membrane glycoprotein 1	0.07	501.74	R.GHTLTLNFTR.N	HexNAc(2)Hex(7)	977.107	3
LAMP1_HUMAN Lysosome-associated membrane glycoprotein 1	0.07	519.14	R.GHTLTLNFTR.N	HexNAc(2)Hex(7)	977.109	3
TFR1_HUMAN Transferrin receptor protein 1	0.07	442.93	R.KQNNGAFNETLFR.N	HexNAc(2)Hex(7)	1179.88	3
HYOU1_HUMAN Hypoxia up-regulated protein 1	0.08	471.65	R.VFGSQNLTTVK.L	HexNAc(2)Hex(7)	1064.84	3
CD47_HUMAN Leukocyte surface antigen CD47	0.09	642.61	R.DIYTFDGALNK.S	HexNAc(2)Hex(7)	1085.83	3
HYOU1_HUMAN Hypoxia up-regulated protein 1	0.08	584.11	K.VINETWAWK.N	HexNAc(2)Hex(7)	1049.15	3
GNS_HUMAN N-acetylglucosamine-6-sulfatase	0.06	522.16	R.GPGIKPNQTSK.M	HexNAc(2)Hex(7)	1118.88	3
PPT1_HUMAN Palmitoyl-protein thioesterase 1	0.06	406.86	R.GINESYKK.N	HexNAc(2)Hex(7)	1056.17	3
SERPH_HUMAN Serpin H1	0.08	357.24	R.NVTWK.L	HexNAc(2)Hex(7)	882.742	3
ITA6_HUMAN Integrin alpha-6	0.06	606.78	R.ANHSGAVVLLK.R	HexNAc(2)Hex(7)	1036.5	3
LAMP1_HUMAN Lysosome-associated membrane glycoprotein 1	0.07	524.61	R.GHTLTLNFTR.N	HexNAc(2)Hex(7)	977.11	3
LAMP1_HUMAN Lysosome-associated membrane glycoprotein 1	0.07	487.19	R.GHTLTLNFTR.N	HexNAc(2)Hex(7)	977.11	3
LAMP1_HUMAN Lysosome-associated membrane glycoprotein 1	0.07	434.31	R.GHTLTLNFTR.N	HexNAc(2)Hex(7)	977.11	3
CATD_HUMAN Cathepsin D	0.08	524.45	K.GSLSYLNVTR.K	HexNAc(2)Hex(7)	960.434	3
LAMP2_HUMAN Lysosome-associated membrane glycoprotein 2	0.08	787.98	R.VQPFNVTQGK.Y	HexNAc(2)Hex(7)	1039.49	3
MPRD_HUMAN Cation-dependent mannose-6-phosphate receptor	0.06	518.12	R.LKPLFNK.S	HexNAc(2)Hex(7)	1029.86	3
MPRD_HUMAN Cation-dependent mannose-6-phosphate receptor	0.06	336.11	R.LKPLFNK.S	HexNAc(2)Hex(7)	1029.86	3
MPRD_HUMAN Cation-dependent mannose-6-phosphate receptor	0.06	364.77	R.LKPLFNK.S	HexNAc(2)Hex(7)	1029.86	3
HYOU1_HUMAN Hypoxia up-regulated protein 1	0.09	378.56	K.VINETWAWK.N	HexNAc(2)Hex(7)	1049.15	3
LAMP1_HUMAN Lysosome-associated membrane glycoprotein 1	0.06	509.44	R.GHTLTLNFTR.N	HexNAc(2)Hex(7)	977.107	3
HYOU1_HUMAN Hypoxia up-regulated protein 1	0.09	656.53	R.VFGSQNLTTVK.L	HexNAc(2)Hex(7)	1064.84	3
MPRD_HUMAN Cation-dependent mannose-6-phosphate receptor	0.07	565.68	R.LKPLFNK.S	HexNAc(2)Hex(7)	1029.86	3
HYOU1_HUMAN Hypoxia up-regulated protein 1	0.06	270.41	K.DKNGTR.A	HexNAc(2)Hex(8)	951.091	3
CGT_HUMAN 2-hydroxyacylsphingosine 1-beta-galactosyltransferase	0.05	522.33	K.DQPGHPVNR.T	HexNAc(2)Hex(8)	984.42	3
ASPH_HUMAN Aspartyl/asparaginyl beta-hydroxylase	0.08	401.06	R.CANETK.T	HexNAc(2)Hex(8)	961.744	3
HYOU1_HUMAN Hypoxia up-regulated protein 1	0.07	363.64	K.NATLAEQAK.L	HexNAc(2)Hex(8)	1036.14	3
RFC1_HUMAN Replication factor C subunit 1	0.08	250.82	K.VNSSR.K	HexNAc(2)Hex(8)	832.016	3
HYOU1_HUMAN Hypoxia up-regulated protein 1	0.05	334.04	K.DKNGTR.A	HexNAc(2)Hex(8)	951.091	3
CGT_HUMAN 2-hydroxyacylsphingosine 1-beta-galactosyltransferase	0.07	473.52	K.DQPGHPVNR.T	HexNAc(2)Hex(8)	984.417	3
LAMP1_HUMAN Lysosome-associated membrane glycoprotein 1	0.07	418.55	K.AANGSLR.A	HexNAc(2)Hex(8)	874.044	3
LAMP1_HUMAN Lysosome-associated membrane glycoprotein 1	0.07	393.16	K.AANGSLR.A	HexNAc(2)Hex(8)	874.043	3
SERPH_HUMAN Serpin H1	0.07	376.97	R.SLSNSTAR.N	HexNAc(2)Hex(8)	923.062	3
ASPH_HUMAN Aspartyl/asparaginyl beta-hydroxylase	0.08	437.6	R.CANETK.T	HexNAc(2)Hex(8)	961.743	3
PLOD3_HUMAN Procollagen-lysine,2-oxoglutarate 5-dioxygenase 3	0.06	577.92	K.EQYIHENYSR.A	HexNAc(2)Hex(8)	1090.79	3
HYOU1_HUMAN Hypoxia up-regulated protein 1	0.08	411.25	K.NATLAEQAK.L	HexNAc(2)Hex(8)	1036.14	3
HYOU1_HUMAN Hypoxia up-regulated protein 1	0.06	324.49	K.DKNGTR.A	HexNAc(2)Hex(8)	951.092	3
CGT_HUMAN 2-hydroxyacylsphingosine 1-beta-galactosyltransferase	0.06	437.48	K.DQPGHPVNR.T	HexNAc(2)Hex(8)	984.42	3
SE1L1_HUMAN Protein sel-1 homolog 1	0.06	331.28	K.AASMNHTK.A	HexNAc(2)Hex(8)	1012.77	3
ANXA4_HUMAN Annexin A4	0.07	262.5	R.NK.S	HexNAc(2)Hex(8)	808.027	3
ITA6_HUMAN Integrin alpha-6	0.07	407.37	R.LNGTK.D	HexNAc(2)Hex(8)	898.409	3
LG3BP_HUMAN Galectin-3-binding protein	0.09	751.13	K.AAIPSALDTNSSK.S	HexNAc(2)Hex(8)	1145.86	3
TFR1_HUMAN Transferrin receptor protein 1	0.08	675.76	K.QNNGAFNETLFR.N	HexNAc(2)Hex(8)	1114.81	3
TFR1_HUMAN Transferrin receptor protein 1	0.08	693.79	K.QNNGAFNETLFR.N	HexNAc(2)Hex(8)	1114.81	3
HYOU1_HUMAN Hypoxia up-regulated protein 1	0.07	287.09	K.DKNGTR.A	HexNAc(2)Hex(8)	951.091	3
ANXA4_HUMAN Annexin A4	0.07	256.94	R.NK.S	HexNAc(2)Hex(8)	808.026	3
SERPH_HUMAN Serpin H1	0.06	417.27	R.SLSNSTAR.N	HexNAc(2)Hex(8)	923.062	3
HYOU1_HUMAN Hypoxia up-regulated protein 1	0.08	403.37	K.NATLAEQAK.L	HexNAc(2)Hex(8)	1036.14	3
ERLN1_HUMAN Erlin-1	0.08	464.79	R.NYTADYDK.T	HexNAc(2)Hex(8)	1050.78	3
TFR1_HUMAN Transferrin receptor protein 1	0.08	655.01	K.QNNGAFNETLFR.N	HexNAc(2)Hex(8)	1114.81	3
TFR1_HUMAN Transferrin receptor protein 1	0.09	621.8	K.QNNGAFNETLFR.N	HexNAc(2)Hex(8)	1114.81	3
HYOU1_HUMAN Hypoxia up-regulated protein 1	0.04	283.77	K.DKNGTR.A	HexNAc(2)Hex(8)	951.09	3
SE1L1_HUMAN Protein sel-1 homolog 1	0.06	327.76	K.AASMNHTK.A	HexNAc(2)Hex(8)	1012.77	3
SE1L1_HUMAN Protein sel-1 homolog 1	0.06	552	K.AASMNHTK.A	HexNAc(2)Hex(8)	1007.44	3
LG3BP_HUMAN Galectin-3-binding protein	0.06	525.87	K.GLNLTEDTYKPR.I	HexNAc(2)Hex(8)	1189.88	3
LG3BP_HUMAN Galectin-3-binding protein	0.08	806.03	R.ALGFENATQALGR.A	HexNAc(2)Hex(8)	1093.82	3
LG3BP_HUMAN Galectin-3-binding protein	0.08	797.24	R.ALGFENATQALGR.A	HexNAc(2)Hex(8)	1093.82	3
HYOU1_HUMAN Hypoxia up-regulated protein 1	0.08	269.12	K.DKNGTR.A	HexNAc(2)Hex(8)	951.091	3
HYOU1_HUMAN Hypoxia up-regulated protein 1	0.08	321.81	K.DKNGTR.A	HexNAc(2)Hex(8)	951.091	3
HYOU1_HUMAN Hypoxia up-regulated protein 1	0.08	333.38	K.DKNGTR.A	HexNAc(2)Hex(8)	951.092	3
SE1L1_HUMAN Protein sel-1 homolog 1	0.06	298.93	K.AASMNHTK.A	HexNAc(2)Hex(8)	1012.77	3
UD110_HUMAN UDP-glucuronosyltransferase 1-10	0.08	522.3	R.SLNCTVK.T	HexNAc(2)Hex(8)	994.779	3
TFR1_HUMAN Transferrin receptor protein 1	0.08	665.27	K.QNNGAFNETLFR.N	HexNAc(2)Hex(8)	1114.81	3
ADA10_HUMAN Disintegrin and metalloproteinase domain-containing protein 10	0.09	445.21	R.NISQVLEK.K	HexNAc(2)Hex(8)	1031.15	3
LG3BP_HUMAN Galectin-3-binding protein	0.09	782.07	R.ALGFENATQALGR.A	HexNAc(2)Hex(8)	1093.82	3
LG3BP_HUMAN Galectin-3-binding protein	0.08	595.17	R.ALGFENATQALGR.A	HexNAc(2)Hex(8)	1093.82	3
SERPH_HUMAN Serpin H1	0.08	351.18	R.NVTWK.L	HexNAc(2)Hex(8)	936.757	3
ITA6_HUMAN Integrin alpha-6	0.06	550.02	R.ANHSGAVVLLK.R	HexNAc(2)Hex(8)	1090.52	3
PON2_HUMAN Serum paraoxonase/arylesterase 2	0.07	573.66	K.HTNMNLTQLK.V	HexNAc(2)Hex(8)	1120.85	3
HYOU1_HUMAN Hypoxia up-regulated protein 1	0.09	694.46	R.VFGSQNLTTVK.L	HexNAc(2)Hex(8)	1118.86	3
HYOU1_HUMAN Hypoxia up-regulated protein 1	0.08	726.23	R.VFGSQNLTTVK.L	HexNAc(2)Hex(8)	1118.86	3
HYOU1_HUMAN Hypoxia up-regulated protein 1	0.08	687.7	K.VINETWAWK.N	HexNAc(2)Hex(8)	1103.17	3
PLOD1_HUMAN Procollagen-lysine,2-oxoglutarate 5-dioxygenase 1	0.07	603.66	K.YIHQNYTK.A	HexNAc(2)Hex(8)	1076.49	3
SERPH_HUMAN Serpin H1	0.07	381.28	R.NVTWK.L	HexNAc(2)Hex(8)	936.757	3
PON2_HUMAN Serum paraoxonase/arylesterase 2	0.08	668.37	K.HTNMNLTQLK.V	HexNAc(2)Hex(8)	1120.85	3
PON2_HUMAN Serum paraoxonase/arylesterase 2	0.07	556.63	K.HTNMNLTQLK.V	HexNAc(2)Hex(8)	1120.85	3
HYOU1_HUMAN Hypoxia up-regulated protein 1	0.08	710.04	R.VFGSQNLTTVK.L	HexNAc(2)Hex(8)	1118.86	3
HYOU1_HUMAN Hypoxia up-regulated protein 1	0.08	643.93	K.VINETWAWK.N	HexNAc(2)Hex(8)	1103.18	3
HYOU1_HUMAN Hypoxia up-regulated protein 1	0.09	507.5	K.VINETWAWK.N	HexNAc(2)Hex(8)	1103.17	3
SERPH_HUMAN Serpin H1	0.08	357.71	R.NVTWK.L	HexNAc(2)Hex(8)	936.757	3
HYOU1_HUMAN Hypoxia up-regulated protein 1	0.09	734.03	R.VFGSQNLTTVK.L	HexNAc(2)Hex(8)	1118.86	3
MPRD_HUMAN Cation-dependent mannose-6-phosphate receptor	0.06	499.95	R.LKPLFNK.S	HexNAc(2)Hex(8)	1083.88	3
MPRD_HUMAN Cation-dependent mannose-6-phosphate receptor	0.07	487.92	R.LKPLFNK.S	HexNAc(2)Hex(8)	1083.88	3
NICA_HUMAN Nicastrin	0.08	652.11	K.IYIPLNK.T	HexNAc(2)Hex(8)	1007.82	3
HYOU1_HUMAN Hypoxia up-regulated protein 1	0.11	691.78	K.VINETWAWK.N	HexNAc(2)Hex(8)	1103.17	3
MPRD_HUMAN Cation-dependent mannose-6-phosphate receptor	0.05	597.31	R.LKPLFNK.S	HexNAc(2)Hex(8)	1083.88	3
MPRD_HUMAN Cation-dependent mannose-6-phosphate receptor	0.07	485.07	R.LKPLFNK.S	HexNAc(2)Hex(8)	1083.87	3
CGT_HUMAN 2-hydroxyacylsphingosine 1-beta-galactosyltransferase	0.07	507.41	K.DQPGHPVNR.T	HexNAc(2)Hex(9)	1038.44	3
CGT_HUMAN 2-hydroxyacylsphingosine 1-beta-galactosyltransferase	0.06	400.05	K.DQPGHPVNR.T	HexNAc(2)Hex(9)	1038.44	3
CGT_HUMAN 2-hydroxyacylsphingosine 1-beta-galactosyltransferase	0.06	470.11	K.DQPGHPVNR.T	HexNAc(2)Hex(9)	1038.44	3
CGT_HUMAN 2-hydroxyacylsphingosine 1-beta-galactosyltransferase	0.07	529.61	K.DQPGHPVNR.T	HexNAc(2)Hex(9)	1038.44	3
ITB1_HUMAN Integrin beta-1	0.08	472.14	K.NGVNGTGENGR.K	HexNAc(2)Hex(9)	1056.77	3
ITB1_HUMAN Integrin beta-1	0.08	502.82	K.NGVNGTGENGR.K	HexNAc(2)Hex(9)	1056.77	3
LAMP1_HUMAN Lysosome-associated membrane glycoprotein 1	0.06	437	K.AANGSLR.A	HexNAc(2)Hex(9)	928.061	3
RFC1_HUMAN Replication factor C subunit 1	0.07	304.14	K.VNSSR.K	HexNAc(2)Hex(9)	886.034	3
HYOU1_HUMAN Hypoxia up-regulated protein 1	0.06	277.36	K.DKNGTR.A	HexNAc(2)Hex(9)	1005.11	3
CGT_HUMAN 2-hydroxyacylsphingosine 1-beta-galactosyltransferase	0.07	459.54	K.DQPGHPVNR.T	HexNAc(2)Hex(9)	1038.44	3
CGT_HUMAN 2-hydroxyacylsphingosine 1-beta-galactosyltransferase	0.06	505.11	K.DQPGHPVNR.T	HexNAc(2)Hex(9)	1038.44	3
ITB1_HUMAN Integrin beta-1	0.07	537.69	K.NGVNGTGENGR.K	HexNAc(2)Hex(9)	1056.77	3
LAMP1_HUMAN Lysosome-associated membrane glycoprotein 1	0.07	419.71	K.AANGSLR.A	HexNAc(2)Hex(9)	928.061	3
LAMP1_HUMAN Lysosome-associated membrane glycoprotein 1	0.06	407.1	K.AANGSLR.A	HexNAc(2)Hex(9)	928.06	3
LG3BP_HUMAN Galectin-3-binding protein	0.09	573.29	R.DAGVVCTNETR.S	HexNAc(2)Hex(9)	1105.79	3
HYOU1_HUMAN Hypoxia up-regulated protein 1	0.08	424.25	K.NATLAEQAK.L	HexNAc(2)Hex(9)	1090.16	3
HYOU1_HUMAN Hypoxia up-regulated protein 1	0.05	324.63	K.DKNGTR.A	HexNAc(2)Hex(9)	1005.11	3
HYOU1_HUMAN Hypoxia up-regulated protein 1	0.06	314.98	K.DKNGTR.A	HexNAc(2)Hex(9)	1005.11	3
HYOU1_HUMAN Hypoxia up-regulated protein 1	0.06	326.56	K.DKNGTR.A	HexNAc(2)Hex(9)	1005.11	3
CGT_HUMAN 2-hydroxyacylsphingosine 1-beta-galactosyltransferase	0.05	494.59	K.DQPGHPVNR.T	HexNAc(2)Hex(9)	1038.44	3
SE1L1_HUMAN Protein sel-1 homolog 1	0.07	324.43	K.AASMNHTK.A	HexNAc(2)Hex(9)	1066.79	3
ANXA4_HUMAN Annexin A4	0.07	259.42	R.NK.S	HexNAc(2)Hex(9)	862.043	3
LAMP1_HUMAN Lysosome-associated membrane glycoprotein 1	0.06	418.34	K.AANGSLR.A	HexNAc(2)Hex(9)	928.059	3
ITA6_HUMAN Integrin alpha-6	0.07	395.64	R.LNGTK.D	HexNAc(2)Hex(9)	952.426	3
STT3B_HUMAN Dolichyl-diphosphooligosaccharide--protein glycosyltransferase subunit STT3B	0.08	704.12	K.AMSSNETAAYK.I	HexNAc(2)Hex(9)	1165.83	3
HYOU1_HUMAN Hypoxia up-regulated protein 1	0.08	262.2	K.DKNGTR.A	HexNAc(2)Hex(9)	1005.11	3
HYOU1_HUMAN Hypoxia up-regulated protein 1	0.06	303.3	K.DKNGTR.A	HexNAc(2)Hex(9)	1005.11	3
SE1L1_HUMAN Protein sel-1 homolog 1	0.07	316.52	K.AASMNHTK.A	HexNAc(2)Hex(9)	1066.79	3
SE1L1_HUMAN Protein sel-1 homolog 1	0.06	347.56	K.AASMNHTK.A	HexNAc(2)Hex(9)	1066.79	3
ANXA4_HUMAN Annexin A4	0.07	255.6	R.NK.S	HexNAc(2)Hex(9)	862.045	3
STT3B_HUMAN Dolichyl-diphosphooligosaccharide--protein glycosyltransferase subunit STT3B	0.09	727.94	K.AMSSNETAAYK.I	HexNAc(2)Hex(9)	1165.83	3
ERLN1_HUMAN Erlin-1	0.08	484.75	R.NYTADYDK.T	HexNAc(2)Hex(9)	1104.8	3
SE1L1_HUMAN Protein sel-1 homolog 1	0.07	332.61	K.AASMNHTK.A	HexNAc(2)Hex(9)	1066.79	3
LG3BP_HUMAN Galectin-3-binding protein	0.08	789	R.ALGFENATQALGR.A	HexNAc(2)Hex(9)	1147.84	3
LG3BP_HUMAN Galectin-3-binding protein	0.08	579.04	R.ALGFENATQALGR.A	HexNAc(2)Hex(9)	1147.84	3
SE1L1_HUMAN Protein sel-1 homolog 1	0.06	326.7	K.AASMNHTK.A	HexNAc(2)Hex(9)	1066.79	3
SE1L1_HUMAN Protein sel-1 homolog 1	0.08	343.08	K.AASMNHTK.A	HexNAc(2)Hex(9)	1066.79	3
SE1L1_HUMAN Protein sel-1 homolog 1	0.06	357.55	K.AASMNHTK.A	HexNAc(2)Hex(9)	1066.79	3
ITA6_HUMAN Integrin alpha-6	0.08	416.55	R.LNGTK.D	HexNAc(2)Hex(9)	952.429	3
STT3B_HUMAN Dolichyl-diphosphooligosaccharide--protein glycosyltransferase subunit STT3B	0.09	648.33	K.AMSSNETAAYK.I	HexNAc(2)Hex(9)	1165.83	3
ERO1A_HUMAN ERO1-like protein alpha	0.07	601	K.WGHNITEFQQR.F	HexNAc(2)Hex(9)	1170.5	3
NOMO1_HUMAN Nodal modulator 1	0.08	696.12	R.ENVGIYNLSK.G	HexNAc(2)Hex(9)	1153.86	3
LG3BP_HUMAN Galectin-3-binding protein	0.08	806.56	R.ALGFENATQALGR.A	HexNAc(2)Hex(9)	1147.84	3
ERO1A_HUMAN ERO1-like protein alpha	0.07	560.29	K.WGHNITEFQQR.F	HexNAc(2)Hex(9)	1170.5	3
EMC1_HUMAN ER membrane protein complex subunit 1	0.08	500.97	R.FINYNQTVSR.M	HexNAc(2)Hex(9)	1112.48	3
HYOU1_HUMAN Hypoxia up-regulated protein 1	0.09	656.74	R.VFGSQNLTTVK.L	HexNAc(2)Hex(9)	1172.87	3
HYOU1_HUMAN Hypoxia up-regulated protein 1	0.09	725.61	R.VFGSQNLTTVK.L	HexNAc(2)Hex(9)	1172.87	3
ERO1A_HUMAN ERO1-like protein alpha	0.07	666.95	K.WGHNITEFQQR.F	HexNAc(2)Hex(9)	1170.5	3
EMC1_HUMAN ER membrane protein complex subunit 1	0.07	548.14	R.FINYNQTVSR.M	HexNAc(2)Hex(9)	1112.48	3
HYOU1_HUMAN Hypoxia up-regulated protein 1	0.08	597.77	R.VFGSQNLTTVK.L	HexNAc(2)Hex(9)	1172.88	3
HYOU1_HUMAN Hypoxia up-regulated protein 1	0.08	708.1	R.VFGSQNLTTVK.L	HexNAc(2)Hex(9)	1172.88	3
HYOU1_HUMAN Hypoxia up-regulated protein 1	0.09	610.76	R.VFGSQNLTTVK.L	HexNAc(2)Hex(9)	1172.88	3
NICA_HUMAN Nicastrin	0.08	665.08	K.IYIPLNK.T	HexNAc(2)Hex(9)	1061.83	3
HYOU1_HUMAN Hypoxia up-regulated protein 1	0.09	727.98	R.VFGSQNLTTVK.L	HexNAc(2)Hex(9)	1172.88	3
NICA_HUMAN Nicastrin	0.08	618.18	K.IYIPLNK.T	HexNAc(2)Hex(9)	1061.83	3
KDM5A_HUMAN Lysine-specific demethylase 5A	0.06	261.45	K.VTNR.S	HexNAc(2)Hex(9)	861.697	3
KDM5A_HUMAN Lysine-specific demethylase 5A	0.07	257.35	K.VTNR.S	HexNAc(2)Hex(9)	861.696	3
KDM5A_HUMAN Lysine-specific demethylase 5A	0.07	253.5	K.VTNR.S	HexNAc(2)Hex(9)	861.695	3
KDM5A_HUMAN Lysine-specific demethylase 5A	0.06	259.26	K.VTNR.S	HexNAc(2)Hex(9)	861.696	3
HYOU1_HUMAN Hypoxia up-regulated protein 1	0.15	369.91	K.DKNGTR.A	HexNAc(3)Hex(3)	748.696	3
HYOU1_HUMAN Hypoxia up-regulated protein 1	0.15	385.64	K.DKNGTR.A	HexNAc(3)Hex(3)Fuc(1)	797.381	3
HYOU1_HUMAN Hypoxia up-regulated protein 1	0.16	375.24	K.DKNGTR.A	HexNAc(3)Hex(3)Fuc(1)	797.382	3
HYOU1_HUMAN Hypoxia up-regulated protein 1	0.16	353.79	K.DKNGTR.A	HexNAc(3)Hex(3)Fuc(1)	797.382	3
LAMP1_HUMAN Lysosome-associated membrane glycoprotein 1	0.05	464.26	R.KDNTTVTR.L	HexNAc(3)Hex(4)Fuc(1)	932.78	3
PTHD1_HUMAN Patched domain-containing protein 1	0.08	338.75	R.ATNR.T	HexNAc(3)Hex(4)Fuc(1)NeuAc(1)	795.675	3
LAMP1_HUMAN Lysosome-associated membrane glycoprotein 1	0.06	478.35	R.KDNTTVTR.L	HexNAc(3)Hex(4)Fuc(1)NeuAc(1)	1029.81	3
LG3BP_HUMAN Galectin-3-binding protein	0.06	758.8	R.ALGFENATQALGR.A	HexNAc(3)Hex(4)Fuc(1)NeuAc(1)	1091.16	3
LG3BP_HUMAN Galectin-3-binding protein	0.06	733.55	R.ALGFENATQALGR.A	HexNAc(3)Hex(4)Fuc(1)NeuAc(1)	1091.16	3
HYOU1_HUMAN Hypoxia up-regulated protein 1	0.15	322.35	K.DKNGTR.A	HexNAc(3)Hex(5)	856.732	3
LAMP1_HUMAN Lysosome-associated membrane glycoprotein 1	0.05	515.99	R.GHTLTLNFTR.N	HexNAc(3)Hex(5)	936.767	3
LRP12_HUMAN Low-density lipoprotein receptor-related protein 12	0.06	263.68	R.NHTHR.S	HexNAc(3)Hex(5)NeuAc(1)	868.7	3
TM181_HUMAN Transmembrane protein 181	0.07	325	K.VHNR.T	HexNAc(3)Hex(5)NeuAc(1)	822.355	3
TM181_HUMAN Transmembrane protein 181	0.08	332.55	K.VHNR.T	HexNAc(3)Hex(5)NeuAc(1)	822.355	3
LAMP1_HUMAN Lysosome-associated membrane glycoprotein 1	0.05	540.54	R.GHTLTLNFTR.N	HexNAc(3)Hex(6)	990.783	3
LAMP1_HUMAN Lysosome-associated membrane glycoprotein 1	0.05	485.28	R.GHTLTLNFTR.N	HexNAc(3)Hex(6)	990.785	3
LAMP1_HUMAN Lysosome-associated membrane glycoprotein 1	0.06	480.13	R.GHTLTLNFTR.N	HexNAc(3)Hex(6)	990.786	3
LAMP1_HUMAN Lysosome-associated membrane glycoprotein 1	0.05	636.41	R.LLNINPNK.T	HexNAc(3)Hex(6)	989.146	3
TM181_HUMAN Transmembrane protein 181	0.08	285.68	K.VHNR.T	HexNAc(3)Hex(6)NeuAc(1)	876.373	3
TM181_HUMAN Transmembrane protein 181	0.06	322.89	K.VHNR.T	HexNAc(3)Hex(6)NeuAc(1)	876.371	3
TM181_HUMAN Transmembrane protein 181	0.06	253.12	K.VHNR.T	HexNAc(3)Hex(6)NeuAc(1)	876.372	3
TM181_HUMAN Transmembrane protein 181	0.08	309.05	K.VHNR.T	HexNAc(3)Hex(6)NeuAc(1)	876.372	3
HYOU1_HUMAN Hypoxia up-regulated protein 1	0.2	284.63	K.DKNGTR.A	HexNAc(4)Hex(3)	816.389	3
NCLN_HUMAN Nicalin	0.17	401.23	R.VIYNLTEK.G	HexNAc(4)Hex(3)	912.788	3
HYOU1_HUMAN Hypoxia up-regulated protein 1	0.17	345.18	K.DKNGTR.A	HexNAc(4)Hex(3)Fuc(1)	865.077	3
HYOU1_HUMAN Hypoxia up-regulated protein 1	0.17	376.32	K.DKNGTR.A	HexNAc(4)Hex(3)Fuc(1)	865.077	3
HYOU1_HUMAN Hypoxia up-regulated protein 1	0.18	365.81	K.DKNGTR.A	HexNAc(4)Hex(3)Fuc(1)	865.075	3
HYOU1_HUMAN Hypoxia up-regulated protein 1	0.17	332.8	K.DKNGTR.A	HexNAc(4)Hex(3)Fuc(1)	865.076	3
KDM5A_HUMAN Lysine-specific demethylase 5A	0.05	272.95	K.VTNR.S	HexNAc(4)Hex(5)	781.012	3
ITA6_HUMAN Integrin alpha-6	0.06	294.59	R.ANR.T	HexNAc(4)Hex(5)Fuc(1)NeuAc(1)	883.704	3
ITAV_HUMAN Integrin alpha-V	0.06	257.92	K.TENQTR.Q	HexNAc(4)Hex(5)Fuc(1)NeuAc(1)	1013.09	3
ITA6_HUMAN Integrin alpha-6	0.05	255.3	R.ANR.T	HexNAc(4)Hex(5)Fuc(1)NeuAc(1)	883.703	3
ITA6_HUMAN Integrin alpha-6	0.08	273.56	R.ANR.T	HexNAc(4)Hex(5)Fuc(2)NeuAc(1)	932.389	3
ITAV_HUMAN Integrin alpha-V	0.05	342.61	K.TENQTR.Q	HexNAc(4)Hex(5)Fuc(2)NeuAc(1)	1061.78	3
ITA6_HUMAN Integrin alpha-6	0.05	299.08	R.ANR.T	HexNAc(4)Hex(5)Fuc(2)NeuAc(1)	932.389	3
ITA6_HUMAN Integrin alpha-6	0.07	286.24	R.ANR.T	HexNAc(4)Hex(5)Fuc(3)NeuAc(1)	981.074	3
ITA6_HUMAN Integrin alpha-6	0.06	261.75	R.ANR.T	HexNAc(4)Hex(5)NeuAc(1)	835.018	3
PTHD1_HUMAN Patched domain-containing protein 1	0.06	252.98	R.ATNR.T	HexNAc(4)Hex(5)NeuAc(1)	868.7	3
ITA6_HUMAN Integrin alpha-6	0.05	275.93	R.ANR.T	HexNAc(4)Hex(5)NeuAc(1)	835.018	3
ITA6_HUMAN Integrin alpha-6	0.06	261.11	R.ANR.T	HexNAc(4)Hex(5)NeuAc(1)	835.018	3
ITAV_HUMAN Integrin alpha-V	0.05	345.34	K.TENQTR.Q	HexNAc(4)Hex(5)NeuAc(1)	964.404	3
EPCAM_HUMAN Epithelial cell adhesion molecule	0.05	392.42	K.AEMNGSK.L	HexNAc(4)Hex(5)NeuAc(1)	1036.78	3
KDM5A_HUMAN Lysine-specific demethylase 5A	0.05	251.11	K.VTNR.S	HexNAc(4)Hex(5)NeuAc(1)	878.043	3
KDM5A_HUMAN Lysine-specific demethylase 5A	0.05	263.76	K.VTNR.S	HexNAc(4)Hex(5)NeuAc(1)	878.044	3
ITA6_HUMAN Integrin alpha-6	0.06	274.78	R.ANR.T	HexNAc(4)Hex(5)NeuAc(2)	932.048	3
LRP12_HUMAN Low-density lipoprotein receptor-related protein 12	0.06	252.31	R.NHTHR.S	HexNAc(4)Hex(6)NeuAc(1)	990.411	3
TM181_HUMAN Transmembrane protein 181	0.06	269.12	K.VHNR.T	HexNAc(4)Hex(7)NeuAc(1)	998.083	3
TM181_HUMAN Transmembrane protein 181	0.07	294.8	K.VHNR.T	HexNAc(4)Hex(7)NeuAc(1)	998.083	3
HYOU1_HUMAN Hypoxia up-regulated protein 1	0.17	346.36	K.DKNGTR.A	HexNAc(5)Hex(3)Fuc(1)	932.768	3
PGBM_HUMAN Basement membrane-specific heparan sulfate proteoglycan core protein	0.16	341.5	R.NLHQSNTSR.A	HexNAc(5)Hex(4)Fuc(2)	1081.14	3
ITA6_HUMAN Integrin alpha-6	0.13	251.91	R.ANR.T	HexNAc(5)Hex(4)Fuc(2)NeuAc(1)	946.063	3
ITA6_HUMAN Integrin alpha-6	0.17	262.45	R.ANR.T	HexNAc(5)Hex(4)Fuc(2)NeuAc(1)	946.064	3
ITAV_HUMAN Integrin alpha-V	0.06	261.03	K.TENQTR.Q	HexNAc(5)Hex(5)Fuc(1)	983.75	3
ITAV_HUMAN Integrin alpha-V	0.07	272.98	K.TENQTR.Q	HexNAc(5)Hex(5)Fuc(1)	983.752	3
AUTS2_HUMAN Autism susceptibility gene 2 protein	0.06	268.02	R.PNSTSSR.E	HexNAc(5)Hex(5)Fuc(1)	983.751	3
ITA6_HUMAN Integrin alpha-6	0.07	286.84	R.ANR.T	HexNAc(5)Hex(5)Fuc(1)NeuAc(1)	951.398	3
ITA6_HUMAN Integrin alpha-6	0.07	256.89	R.ANR.T	HexNAc(5)Hex(5)Fuc(1)NeuAc(1)	951.397	3
PTHD1_HUMAN Patched domain-containing protein 1	0.07	295.8	R.ATNR.T	HexNAc(5)Hex(5)Fuc(1)NeuAc(1)	985.079	3
ITAV_HUMAN Integrin alpha-V	0.06	258.43	K.TENQTR.Q	HexNAc(5)Hex(5)Fuc(2)	1032.44	3
PTHD1_HUMAN Patched domain-containing protein 1	0.07	257.76	R.ATNR.T	HexNAc(5)Hex(5)NeuAc(1)	936.394	3
ITAV_HUMAN Integrin alpha-V	0.05	261.9	K.TENQTR.Q	HexNAc(5)Hex(6)Fuc(2)	1086.45	3
ITAV_HUMAN Integrin alpha-V	0.05	260.32	K.TENQTR.Q	HexNAc(5)Hex(6)NeuAc(1)	1086.11	3
ITAV_HUMAN Integrin alpha-V	0.04	329.43	K.TENQTR.Q	HexNAc(5)Hex(6)NeuAc(1)	1086.11	3
HYOU1_HUMAN Hypoxia up-regulated protein 1	0.18	310.51	K.DKNGTR.A	HexNAc(6)Hex(3)Fuc(1)	1000.46	3
PTHD1_HUMAN Patched domain-containing protein 1	0.05	258.87	R.ATNR.T	HexNAc(6)Hex(7)NeuAc(1)	1112.12	3
PTHD1_HUMAN Patched domain-containing protein 1	0.05	255.63	R.ATNR.T	HexNAc(6)Hex(7)NeuAc(1)	1112.12	3
TM181_HUMAN Transmembrane protein 181	0.06	281.44	K.VHNR.T	HexNAc(6)Hex(8)NeuAc(1)	1187.49	3

## Sheet: O-glycopeptides
Protein Name	Ratio 144.066/138.055	Byonic Score	Peptide Sequence	Glycans	Observed_x000D_ m/z	z
AGR2_HUMAN Anterior gradient protein 2 homolog	1.02	322.72	R.DTTVKPGAK.K	HexNAc(1)	603.031	3
AGR2_HUMAN Anterior gradient protein 2 homolog	0.97	376.14	R.DTTVKPGAK.K	HexNAc(1)	603.032	3
AGR2_HUMAN Anterior gradient protein 2 homolog	1.01	259.49	R.DTTVKPGAK.K	HexNAc(1)	603.032	3
AMRP_HUMAN Alpha-2-macroglobulin receptor-associated protein	0.7	574.94	R.QVTSNSLSGTQEDGLDDPRLEK.L	HexNAc(1)	1017.52	3
ARSE_HUMAN Arylsulfatase E	0.15	322.38	R.DRGTMWK.V	HexNAc(2)Hex(3)Fuc(1)	797.381	3
ARSE_HUMAN Arylsulfatase E	0.17	272.91	R.DRGTMWK.V	HexNAc(3)Hex(3)Fuc(1)	865.077	3
ARSE_HUMAN Arylsulfatase E	0.17	285.38	R.DRGTMWK.V	HexNAc(4)Hex(3)Fuc(1)	932.768	3
BPTF_HUMAN Nucleosome-remodeling factor subunit BPTF	0.17	457.48	K.TVITEVTTMTSTVATESK.T	HexNAc(1)	854.129	3
BPTF_HUMAN Nucleosome-remodeling factor subunit BPTF	0.21	390	K.TVITEVTTMTSTVATESK.T	HexNAc(1)	854.129	3
CATC_HUMAN Dipeptidyl peptidase 1	0.08	600.92	R.DVNCSVMGPQEK.K	HexNAc(2)Hex(3)Fuc(1)	954.104	3
CD63_HUMAN CD63 antigen	0.07	385.99	K.NNHTASILDR.M	HexNAc(2)Hex(3)Fuc(1)	803.375	3
CD63_HUMAN CD63 antigen	0.07	413.94	K.NNHTASILDR.M	HexNAc(2)Hex(3)Fuc(1)	803.375	3
FAM3C_HUMAN Protein FAM3C	0.97	285.01	R.STKPPR.Y	HexNAc(1)Hex(1)NeuAc(2)	697.688	3
FAM3C_HUMAN Protein FAM3C	0.97	279.36	R.STKPPR.Y	HexNAc(1)Hex(1)NeuAc(2)	697.687	3
FAM3C_HUMAN Protein FAM3C	0.99	265	R.STKPPR.Y	HexNAc(1)Hex(1)NeuAc(2)	697.688	3
FAM3C_HUMAN Protein FAM3C	0.92	272.63	R.STKPPR.Y	HexNAc(1)Hex(1)NeuAc(2)	697.687	3
FAM3C_HUMAN Protein FAM3C	1.06	279.65	R.STKPPR.Y	HexNAc(1)Hex(1)NeuAc(2)	697.688	3
FAM3C_HUMAN Protein FAM3C	0.12	265.85	R.STKPPR.Y	HexNAc(2)Hex(2)Fuc(3)	771.391	3
FIP1_HUMAN Pre-mRNA 3'-end-processing factor FIP1	0.2	362.07	K.ETALPSTK.A	HexNAc(1)	754.434	2
GLU2B_HUMAN Glucosidase 2 subunit beta	1.07	519.85	R.SEALPTDLPAPSAPDLTEPK.E	HexNAc(1)	904.153	3
GLU2B_HUMAN Glucosidase 2 subunit beta	1.07	434.77	R.SEALPTDLPAPSAPDLTEPK.E	HexNAc(1)	904.154	3
GLU2B_HUMAN Glucosidase 2 subunit beta	1.09	541.58	R.SEALPTDLPAPSAPDLTEPK.E	HexNAc(1)	904.153	3
GLU2B_HUMAN Glucosidase 2 subunit beta	1.06	674.18	R.SEALPTDLPAPSAPDLTEPK.E	HexNAc(1)	904.153	3
GLU2B_HUMAN Glucosidase 2 subunit beta	0.96	606.59	R.SEALPTDLPAPSAPDLTEPK.E	HexNAc(1)	904.153	3
GLU2B_HUMAN Glucosidase 2 subunit beta	1.07	413.02	R.SEALPTDLPAPSAPDLTEPK.E	HexNAc(1)	904.153	3
GLU2B_HUMAN Glucosidase 2 subunit beta	1.08	672.75	R.SEALPTDLPAPSAPDLTEPK.E	HexNAc(1)	904.152	3
GLU2B_HUMAN Glucosidase 2 subunit beta	1.05	482.64	R.SEALPTDLPAPSAPDLTEPK.E	HexNAc(1)	904.152	3
GLU2B_HUMAN Glucosidase 2 subunit beta	1.04	311.98	R.SEALPTDLPAPSAPDLTEPK.E	HexNAc(1)	904.152	3
GLU2B_HUMAN Glucosidase 2 subunit beta	0.68	775.35	R.SEALPTDLPAPSAPDLTEPK.E	HexNAc(1)Hex(1)NeuAc(2)	1152.23	3
GLU2B_HUMAN Glucosidase 2 subunit beta	1.06	485.77	R.SEALPTDLPAPSAPDLTEPK.E	HexNAc(2)	971.847	3
GLU2B_HUMAN Glucosidase 2 subunit beta	1.01	356.73	R.SEALPTDLPAPSAPDLTEPK.E	HexNAc(2)	971.847	3
GNS_HUMAN N-acetylglucosamine-6-sulfatase	0.08	361.95	K.YYNYTLSINGK.A	HexNAc(2)Hex(3)	896.103	3
GOLM1_HUMAN Golgi membrane protein 1	0.44	618.62	R.LQAAGLPHTEVPQGK.G	HexNAc(1)Hex(1)NeuAc(2)	984.5	3
GOLM1_HUMAN Golgi membrane protein 1	0.37	580.83	R.LQAAGLPHTEVPQGK.G	HexNAc(1)Hex(1)NeuAc(2)	984.5	3
HCFC1_HUMAN Host cell factor 1	0.19	596.45	K.SPITIITTK.V	HexNAc(1)	818.003	2
HCFC1_HUMAN Host cell factor 1	0.2	302.2	K.SPITIITTK.V	HexNAc(1)	818.003	2
HCFC1_HUMAN Host cell factor 1	0.23	439.18	K.SPITIITTK.V	HexNAc(1)	818.003	2
HCFC1_HUMAN Host cell factor 1	0.21	938.25	K.TIPMSAIITQAGATGVTSSPGIK.S	HexNAc(1)	954.871	3
HCFC1_HUMAN Host cell factor 1	0.2	664.44	K.SPITIITTK.V	HexNAc(1)	818.001	2
HCFC1_HUMAN Host cell factor 1	0.2	302.48	K.SPITIITTK.V	HexNAc(1)	818.001	2
HCFC1_HUMAN Host cell factor 1	0.19	468.14	K.SPITIITTK.V	HexNAc(1)	818	2
HCFC1_HUMAN Host cell factor 1	0.19	1001.26	K.TIPMSAIITQAGATGVTSSPGIK.S	HexNAc(1)	954.868	3
HCFC1_HUMAN Host cell factor 1	0.18	856.71	K.TIPMSAIITQAGATGVTSSPGIK.S	HexNAc(1)	954.868	3
HCFC1_HUMAN Host cell factor 1	0.2	594.63	K.SGTVTVAQQAQVVTTVVGGVTK.T	HexNAc(2)	998.892	3
HELLS_HUMAN Lymphoid-specific helicase	0.15	384.75	R.DWSMRAK.E	HexNAc(2)Hex(3)	748.696	3
HELLS_HUMAN Lymphoid-specific helicase	0.16	343.91	R.DWSMRAK.E	HexNAc(2)Hex(3)Fuc(1)	797.382	3
HELLS_HUMAN Lymphoid-specific helicase	0.16	310.93	R.DWSMRAK.E	HexNAc(2)Hex(3)Fuc(1)	797.382	3
K2013_HUMAN Uncharacterized protein KIAA2013	0.56	572.58	R.VAALQTVGPTAGPAPK.A	HexNAc(1)Hex(1)NeuAc(2)	961.835	3
K2013_HUMAN Uncharacterized protein KIAA2013	0.47	517.44	R.VAALQTVGPTAGPAPK.A	HexNAc(1)Hex(1)NeuAc(2)	961.835	3
K2013_HUMAN Uncharacterized protein KIAA2013	0.73	694.9	R.VAALQTVGPTAGPAPK.A	HexNAc(1)Hex(1)NeuAc(2)	961.833	3
LAMA2_HUMAN Laminin subunit alpha-2	0.08	268.69	K.DIEISR.T	HexNAc(6)Hex(5)Fuc(3)	1143.5	3
LAMP1_HUMAN Lysosome-associated membrane glycoprotein 1	0.06	257.1	R.KDNTTVTR.L	HexNAc(2)Hex(3)Fuc(1)	811.07	3
LAMP1_HUMAN Lysosome-associated membrane glycoprotein 1	0.06	277.66	R.KDNTTVTR.L	HexNAc(2)Hex(3)Fuc(1)	811.071	3
LAMP1_HUMAN Lysosome-associated membrane glycoprotein 1	0.06	283.4	R.KDNTTVTR.L	HexNAc(2)Hex(3)Fuc(1)	811.07	3
LAMP1_HUMAN Lysosome-associated membrane glycoprotein 1	0.06	456.59	R.SSCGKENTSDPSLVIAFGR.G	HexNAc(2)Hex(3)Fuc(1)	1174.56	3
LAMP1_HUMAN Lysosome-associated membrane glycoprotein 1	0.06	480.86	R.SSCGKENTSDPSLVIAFGR.G	HexNAc(2)Hex(3)Fuc(1)	1174.56	3
LG3BP_HUMAN Galectin-3-binding protein	0.08	465.29	K.AAIPSALDTNSSK.S	HexNAc(2)Hex(2)Fuc(1)	870.44	3
LG3BP_HUMAN Galectin-3-binding protein	0.08	675.24	R.ALGFENATQALGR.A	HexNAc(2)Hex(2)Fuc(1)	818.4	3
LG3BP_HUMAN Galectin-3-binding protein	0.06	452.89	K.AAIPSALDTNSSK.S	HexNAc(2)Hex(2)Fuc(1)	870.441	3
LG3BP_HUMAN Galectin-3-binding protein	0.09	525.65	R.ALGFENATQALGR.A	HexNAc(2)Hex(2)Fuc(1)	818.398	3
LG3BP_HUMAN Galectin-3-binding protein	0.09	290.63	R.ALGFENATQALGR.A	HexNAc(2)Hex(2)Fuc(1)	818.4	3
LG3BP_HUMAN Galectin-3-binding protein	0.09	505.95	R.ALGFENATQALGR.A	HexNAc(2)Hex(2)Fuc(1)	818.399	3
LG3BP_HUMAN Galectin-3-binding protein	0.08	335.99	R.ALGFENATQALGR.A	HexNAc(2)Hex(2)Fuc(1)	818.4	3
LG3BP_HUMAN Galectin-3-binding protein	0.08	714.04	K.AAIPSALDTNSSK.S	HexNAc(2)Hex(3)	875.771	3
LG3BP_HUMAN Galectin-3-binding protein	0.09	668.2	K.AAIPSALDTNSSK.S	HexNAc(2)Hex(3)	875.771	3
LG3BP_HUMAN Galectin-3-binding protein	0.09	307.68	R.DAGVVCTNETR.S	HexNAc(2)Hex(3)Fuc(1)	830.367	3
LG3BP_HUMAN Galectin-3-binding protein	0.1	475.49	R.DAGVVCTNETR.S	HexNAc(2)Hex(3)Fuc(1)	830.367	3
LG3BP_HUMAN Galectin-3-binding protein	0.09	377.79	R.DAGVVCTNETR.S	HexNAc(2)Hex(3)Fuc(1)	830.369	3
LG3BP_HUMAN Galectin-3-binding protein	0.09	771.4	K.AAIPSALDTNSSK.S	HexNAc(2)Hex(3)Fuc(1)	924.456	3
LG3BP_HUMAN Galectin-3-binding protein	0.09	506.73	K.AAIPSALDTNSSK.S	HexNAc(2)Hex(3)Fuc(1)	924.458	3
LG3BP_HUMAN Galectin-3-binding protein	0.08	524.68	K.AAIPSALDTNSSK.S	HexNAc(2)Hex(3)Fuc(1)	924.46	3
LG3BP_HUMAN Galectin-3-binding protein	0.08	466.11	K.AAIPSALDTNSSK.S	HexNAc(2)Hex(3)Fuc(1)	924.458	3
LG3BP_HUMAN Galectin-3-binding protein	0.09	799.53	K.AAIPSALDTNSSK.S	HexNAc(2)Hex(3)Fuc(1)	924.457	3
LG3BP_HUMAN Galectin-3-binding protein	0.06	338.36	K.GLNLTEDTYKPR.I	HexNAc(2)Hex(3)Fuc(1)	968.481	3
LG3BP_HUMAN Galectin-3-binding protein	0.08	531.92	K.AAIPSALDTNSSK.S	HexNAc(2)Hex(3)Fuc(1)	924.458	3
LG3BP_HUMAN Galectin-3-binding protein	0.07	342.62	K.GLNLTEDTYKPR.I	HexNAc(2)Hex(3)Fuc(1)	968.481	3
LG3BP_HUMAN Galectin-3-binding protein	0.08	505.02	R.ALGFENATQALGR.A	HexNAc(2)Hex(3)Fuc(1)	872.417	3
LG3BP_HUMAN Galectin-3-binding protein	0.08	685.53	K.AAIPSALDTNSSK.S	HexNAc(2)Hex(3)Fuc(1)	924.457	3
LG3BP_HUMAN Galectin-3-binding protein	0.06	421.81	K.GLNLTEDTYKPR.I	HexNAc(2)Hex(3)Fuc(1)	968.481	3
LG3BP_HUMAN Galectin-3-binding protein	0.07	341.41	K.GLNLTEDTYKPR.I	HexNAc(2)Hex(3)Fuc(1)	968.48	3
LG3BP_HUMAN Galectin-3-binding protein	0.06	448.88	K.GLNLTEDTYKPR.I	HexNAc(2)Hex(3)Fuc(1)	968.48	3
LG3BP_HUMAN Galectin-3-binding protein	0.08	522.25	R.ALGFENATQALGR.A	HexNAc(2)Hex(3)Fuc(1)	872.418	3
LG3BP_HUMAN Galectin-3-binding protein	0.09	453.04	R.ALGFENATQALGR.A	HexNAc(2)Hex(3)Fuc(1)	872.418	3
LG3BP_HUMAN Galectin-3-binding protein	0.09	326.16	R.ALGFENATQALGR.A	HexNAc(2)Hex(3)Fuc(1)	872.418	3
LG3BP_HUMAN Galectin-3-binding protein	0.08	391.16	K.GLNLTEDTYKPR.I	HexNAc(2)Hex(3)Fuc(1)	968.479	3
LG3BP_HUMAN Galectin-3-binding protein	0.08	633.73	R.ALGFENATQALGR.A	HexNAc(2)Hex(3)Fuc(1)	872.418	3
LMNA_HUMAN Prelamin-A/C	0.2	728.72	K.ASASGSGAQVGGPISSGSSASSVTVTR.S	HexNAc(1)	933.137	3
LMNA_HUMAN Prelamin-A/C	0.2	446.55	K.ASASGSGAQVGGPISSGSSASSVTVTR.S	HexNAc(1)	933.139	3
LMNA_HUMAN Prelamin-A/C	0.2	842.22	K.ASASGSGAQVGGPISSGSSASSVTVTR.S	HexNAc(1)	933.138	3
LYAG_HUMAN Lysosomal alpha-glucosidase	0.06	391.57	R.QVVENMTR.A	HexNAc(2)Hex(3)	1049.49	2
MAP4_HUMAN Microtubule-associated protein 4	0.21	255.76	R.ASPSKPASAPASR.S	HexNAc(1)	630.023	3
MAP4_HUMAN Microtubule-associated protein 4	0.24	309.48	R.ASPSKPASAPASR.S	HexNAc(1)	630.022	3
MAP4_HUMAN Microtubule-associated protein 4	0.23	305.02	R.ASPSKPASAPASR.S	HexNAc(1)	630.023	3
MAP4_HUMAN Microtubule-associated protein 4	0.22	259.7	R.ASPSKPASAPASR.S	HexNAc(1)	630.023	3
MGAT1_HUMAN Alpha-1,3-mannosyl-glycoprotein 2-beta-N-acetylglucosaminyltransferase	0.91	259.68	R.GRVPTAAPPAQPR.V	HexNAc(1)Hex(1)NeuAc(2)	832.079	3
MGAT2_HUMAN Alpha-1,6-mannosyl-glycoprotein 2-beta-N-acetylglucosaminyltransferase	0.9	455.69	R.GGDHPSVAVGIR.R	HexNAc(1)Hex(1)NeuAc(2)	781.037	3
N42L1_HUMAN NEDD4-binding protein 2-like 1	0.07	294.37	R.QQQQQPQLSLR.G	HexNAc(2)Hex(3)	825.738	3
OGA_HUMAN Protein O-GlcNAcase	1.13	374.24	R.QVAHSGAK.A	HexNAc(1)	486.949	3
PDLI5_HUMAN PDZ and LIM domain protein 5	0.18	507.77	K.EVVKPVPITSPAVSK.V	HexNAc(1)	814.5	3
PHC3_HUMAN Polyhomeotic-like protein 3	0.18	703.34	K.STSQTQSLTICHNK.T	HexNAc(1)	756.062	3
PKDRE_HUMAN Polycystic kidney disease and receptor for egg jelly-related protein	0.07	363.83	K.TVTALDMSFR.D	HexNAc(2)Hex(3)Fuc(1)	803.375	3
RBM27_HUMAN RNA-binding protein 27	0.2	816.06	R.AANIVIQTEPPVPVSINSNITR.V	HexNAc(1)	922.512	3
RBM27_HUMAN RNA-binding protein 27	0.19	433.7	R.AANIVIQTEPPVPVSINSNITR.V	HexNAc(1)	922.513	3
RORB_HUMAN Nuclear receptor ROR-beta	0.68	273.39	R.QQQSGEAEALAR.V	HexNAc(1)Hex(1)NeuAc(2)	822.043	3
RPRD2_HUMAN Regulation of nuclear pre-mRNA domain-containing protein 2	0.18	768.67	K.SAVSTSVPTKPTENISK.A	HexNAc(1)	879.502	3
SERPH_HUMAN Serpin H1	0.21	448.58	R.SLSNSTAR.N	HexNAc(1)	634.338	2
SERPH_HUMAN Serpin H1	0.24	473.57	R.SLSNSTAR.N	HexNAc(1)	634.337	2
TFR1_HUMAN Transferrin receptor protein 1	0.85	406.45	R.LAGTESPVREEPGEDFPAAR.R	HexNAc(1)Hex(1)Fuc(1)	956.799	3
TFR1_HUMAN Transferrin receptor protein 1	0.9	498.12	R.LAGTESPVREEPGEDFPAAR.R	HexNAc(1)Hex(1)NeuAc(1)	1005.14	3
TFR1_HUMAN Transferrin receptor protein 1	0.91	595.64	R.LAGTESPVREEPGEDFPAAR.R	HexNAc(1)Hex(1)NeuAc(1)	1005.15	3
TFR1_HUMAN Transferrin receptor protein 1	0.85	516.89	R.LAGTESPVREEPGEDFPAAR.R	HexNAc(1)Hex(1)NeuAc(1)	1005.14	3
TFR1_HUMAN Transferrin receptor protein 1	0.86	336.61	R.LAGTESPVREEPGEDFPAAR.R	HexNAc(1)Hex(1)NeuAc(2)	1102.18	3
TFR1_HUMAN Transferrin receptor protein 1	0.82	364.43	R.LAGTESPVREEPGEDFPAAR.R	HexNAc(1)Hex(1)NeuAc(2)	1102.18	3
TPP1_HUMAN Tripeptidyl-peptidase 1	0.06	481.34	K.FLSSSPHLPPSSYFNASGR.A	HexNAc(2)Hex(3)	1058.16	3
TPP1_HUMAN Tripeptidyl-peptidase 1	0.07	431.12	K.FLSSSPHLPPSSYFNASGR.A	HexNAc(2)Hex(3)	1058.16	3
TXND5_HUMAN Thioredoxin domain-containing protein 5	0.86	355.94	R.TETGATETVTPSEAPVLAAEPEADK.G	HexNAc(1)	1059.21	3
TXND5_HUMAN Thioredoxin domain-containing protein 5	0.88	499.94	R.TETGATETVTPSEAPVLAAEPEADK.G	HexNAc(1)	1059.21	3
TXND5_HUMAN Thioredoxin domain-containing protein 5	0.77	608.77	R.TETGATETVTPSEAPVLAAEPEADK.G	HexNAc(1)	1059.21	3
ZSWM8_HUMAN Zinc finger SWIM domain-containing protein 8	0.36	341.76	K.HTQSER.D	HexNAc(1)Hex(1)NeuAc(2)	645.286	3
